# Supplementary material for: Estimating the prevalence and intensity of Schistosoma mansoni infection among rural communities in Western Tanzania: The influence of sampling strategy and statistical approach
Source: PLoS Negl Trop Dis. 2017 Sep 21;11(9):e0005937. doi: 10.1371/journal.pntd.0005937 (PMC5626504; doi:10.1371/journal.pntd.0005937)
Supplement: S2 Table — (XLSX) [file pntd.0005937.s002.xlsx]

## Sheet: raw data
S2 Table. Raw data used in the analyses
Sample Number	Egg_count	Host_sex	Age_years	Site	Sampling Type
1	0	Female	50	Mwamgongo	Passive
2	0	Male	32	Mwamgongo	Passive
3	0	Male	54	Mwamgongo	Passive
4	3	Male	47	Mwamgongo	Passive
5	27	Female	39	Mwamgongo	Passive
6	10	Male	41	Mwamgongo	Passive
7	1	Male	47	Mwamgongo	Passive
8	14	Female	20	Mwamgongo	Passive
9	39	Female	28	Mwamgongo	Passive
10	0	Male	50	Mwamgongo	Passive
11	0	Female	29	Mwamgongo	Passive
12	0	Female	52	Mwamgongo	Passive
13	0	Male	61	Mwamgongo	Passive
14	5	Female	30	Mwamgongo	Passive
15	0	Female	45	Mwamgongo	Passive
16	0	Male	45	Mwamgongo	Passive
17	0	Male	50	Mwamgongo	Passive
18	0	Female	50	Mwamgongo	Passive
19	1	Male	52	Mwamgongo	Passive
20	0	Female	40	Mwamgongo	Passive
21	8	Male	78	Mwamgongo	Passive
22	3	Male	55	Mwamgongo	Passive
23	0	Male	53	Mwamgongo	Passive
24	5	Male	83	Mwamgongo	Passive
25	0	Female	23	Mwamgongo	Passive
26	0	Female	36	Mwamgongo	Passive
27	0	Male	43	Mwamgongo	Passive
28	5	Male	35	Mwamgongo	Passive
29	1	Female	40	Mwamgongo	Passive
30	5	Male	43	Mwamgongo	Passive
31	0	Male	59	Mwamgongo	Passive
32	1	Male	28	Mwamgongo	Passive
33	1	Male	60	Mwamgongo	Passive
34	0	Male	19	Mwamgongo	Passive
35	1	Male	48	Mwamgongo	Passive
36	0	Male	75	Mwamgongo	Passive
37	1	Male	41	Mwamgongo	Passive
38	1	Female	35	Mwamgongo	Passive
39	0	Male	47	Mwamgongo	Passive
40	0	Male	48	Mwamgongo	Passive
41	2	Female	65	Mwamgongo	Passive
42	0	Female	50	Mwamgongo	Passive
43	0	Female	40	Mwamgongo	Passive
44	0	Male	49	Mwamgongo	Passive
45	0	Male	50	Mwamgongo	Passive
46	0	Female	65	Mwamgongo	Passive
47	0	Male	50	Mwamgongo	Passive
48	125	Male	32	Bugamba	Passive
49	0	Male	53	Bugamba	Passive
50	0	Female	32	Bugamba	Passive
51	0	Female	28	Bugamba	Passive
52	2	Male	58	Bugamba	Passive
53	0	Male	55	Bugamba	Passive
54	3	Female	42	Bugamba	Passive
55	0	Male	35	Bugamba	Passive
56	0	Female	30	Bugamba	Passive
57	0	Male	25	Bugamba	Passive
58	0	Female	30	Bugamba	Passive
59	2	Female	18	Bugamba	Passive
60	0	Male	50	Bugamba	Passive
61	1	Male	55	Bugamba	Passive
62	27	Male	19	Bugamba	Passive
63	1	Male	21	Bugamba	Passive
64	5	Female	32	Bugamba	Passive
65	0	Female	23	Kiziba	Passive
66	0	Male	55	Kiziba	Passive
67	0	Female	22	Kiziba	Passive
68	3	Female	25	Kiziba	Passive
69	10	Male	27	Kiziba	Passive
70	4	Female	19	Kiziba	Passive
71	0	Female	20	Kiziba	Passive
72	3	Female	23	Kiziba	Passive
73	0	Male	35	Kiziba	Passive
74	2	Female	38	Kiziba	Passive
75	0	Female	50	Kiziba	Passive
76	0	Male	39	Gombe	Passive
77	0	Male	58	Gombe	Passive
78	0	Male	26	Gombe	Passive
79	0	Female	18	Gombe	Passive
80	0	Male	19	Gombe	Passive
81	3	Male	49	Gombe	Passive
82	0	Male	30	Gombe	Passive
83	0	Male	36	Gombe	Passive
84	0	Male	30	Gombe	Passive
85	0	Female	18	Gombe	Passive
86	17	Female	19	Gombe	Passive
87	0	Male	38	Gombe	Passive
88	0	Male	36	Gombe	Passive
89	13	Male	33	Gombe	Passive
90	0	Male	42	Gombe	Passive
91	0	Male	44	Gombe	Passive
92	0	Female	26	Gombe	Passive
93	0	Female	23	Gombe	Passive
94	0	Male	47	Gombe	Passive
95	1	Male	26	Gombe	Passive
96	27	Male	21	Gombe	Passive
97	0	Female	40	Gombe	Passive
98	0	Male	68	Gombe	Passive
99	12	Female	45	Gombe	Passive
100	0	Female	66	Gombe	Passive
101	0	Male	23	Gombe	Passive
102	3	Male	46	Gombe	Passive
103	0	Female	35	Gombe	Passive
104	19	Female	29	Gombe	Passive
105	0	Female	18	Gombe	Passive
106	3	Male	30	Gombe	Passive
107	0	Male	38	Gombe	Passive
108	0	Male	42	Gombe	Passive
109	23	Male	24	Gombe	Passive
110	0	Male	19	Gombe	Passive
111	9	Female	18	Gombe	Passive
112	0	Female	24	Gombe	Passive
113	0	Female	38	Mtanga	Passive
114	1	Female	35	Mtanga	Passive
115	0	Male	38	Mtanga	Passive
116	9	Male	30	Mtanga	Passive
117	10	Male	56	Mtanga	Passive
118	5	Female	43	Mtanga	Passive
119	0	Female	38	Mtanga	Passive
120	0	Female	36	Mtanga	Passive
121	0	Female	29	Mtanga	Passive
122	0	Female	30	Mtanga	Passive
123	1	Male	22	Mtanga	Passive
124	0	Male	37	Mtanga	Passive
125	1	Male	40	Mtanga	Passive
126	4	Male	32	Mtanga	Passive
127	0	Female	51	Mtanga	Passive
128	0	Female	29	Mtanga	Passive
129	0	Female	45	Mtanga	Passive
130	0	Male	55	Mtanga	Passive
131	0	Female	35	Mtanga	Passive
132	0	Male	50	Mtanga	Passive
133	0	Male	35	Mtanga	Passive
134	0	Female	19	Mtanga	Passive
135	0	Female	60	Mtanga	Passive
136	0	Female	42	Mtanga	Passive
137	0	Male	40	Mtanga	Passive
138	2	Female	35	Mtanga	Passive
139	0	Male	29	Mtanga	Passive
140	0	Female	38	Mtanga	Passive
141	0	Female	21	Mtanga	Passive
142	0	Male	30	Mtanga	Passive
143	0	Female	28	Mtanga	Passive
144	2	Female	26	Mtanga	Passive
145	0	Male	63	Mtanga	Passive
146	0	Female	35	Mtanga	Passive
147	1	Female	18	Mtanga	Passive
148	3	Female	13	Mwamgongo	Active
149	4	Female	13	Mwamgongo	Active
150	21	Female	13	Mwamgongo	Active
151	18	Male	12	Mwamgongo	Active
152	28	Male	14	Mwamgongo	Active
153	20	Male	10	Mwamgongo	Active
154	40	Male	11	Mwamgongo	Active
155	13	Male	11	Mwamgongo	Active
156	1	Female	14	Mwamgongo	Active
157	108	Male	12	Mwamgongo	Active
158	18	Female	13	Mwamgongo	Active
159	94	Female	13	Mwamgongo	Active
160	13	Male	10	Mwamgongo	Active
161	15	Female	10	Mwamgongo	Active
162	12	Female	13	Mwamgongo	Active
163	2	Female	14	Mwamgongo	Active
164	14	Female	13	Mwamgongo	Active
165	19	Female	14	Mwamgongo	Active
166	0	Female	13	Mwamgongo	Active
167	10	Female	13	Mwamgongo	Active
168	89	Female	12	Mwamgongo	Active
169	33	Female	14	Mwamgongo	Active
170	9	Female	11	Mwamgongo	Active
171	22	Female	12	Mwamgongo	Active
172	69	Female	11	Mwamgongo	Active
173	87	Female	11	Mwamgongo	Active
174	35	Male	14	Mwamgongo	Active
175	33	Female	10	Mwamgongo	Active
176	0	Female	14	Mwamgongo	Active
177	5	Male	11	Mwamgongo	Active
178	40	Female	11	Mwamgongo	Active
179	100	Male	10	Mwamgongo	Active
180	0	Female	13	Mwamgongo	Active
181	32	Female	12	Mwamgongo	Active
182	1	Female	13	Mwamgongo	Active
183	13	Male	12	Mwamgongo	Active
184	0	Male	12	Mwamgongo	Active
185	225	Male	13	Mwamgongo	Active
186	0	Female	12	Mwamgongo	Active
187	119	Male	13	Mwamgongo	Active
188	1	Male	13	Mwamgongo	Active
189	11	Male	15	Mwamgongo	Active
190	10	Male	12	Mwamgongo	Active
191	17	Male	14	Mwamgongo	Active
192	14	Female	9	Mwamgongo	Active
193	3	Male	12	Mwamgongo	Active
194	20	Female	11	Bugamba	Active
195	0	Male	10	Bugamba	Active
196	3	Female	9	Bugamba	Active
197	68	Female	11	Bugamba	Active
198	19	Male	12	Bugamba	Active
199	6	Female	13	Bugamba	Active
200	0	Male	12	Bugamba	Active
201	0	Male	10	Bugamba	Active
202	30	Female	11	Bugamba	Active
203	0	Female	12	Bugamba	Active
204	0	Female	13	Bugamba	Active
205	2	Male	12	Bugamba	Active
206	11	Male	12	Bugamba	Active
207	1	Female	9	Bugamba	Active
208	0	Male	11	Bugamba	Active
209	0	Male	13	Bugamba	Active
210	59	Female	11	Bugamba	Active
211	43	Female	11	Bugamba	Active
212	15	Female	12	Bugamba	Active
213	3	Female	12	Bugamba	Active
214	18	Male	12	Bugamba	Active
215	14	Female	12	Bugamba	Active
216	3	Male	14	Bugamba	Active
217	11	Female	11	Bugamba	Active
218	14	Female	12	Bugamba	Active
219	0	Male	10	Bugamba	Active
220	24	Male	7	Bugamba	Active
221	0	Male	15	Bugamba	Active
222	43	Female	12	Bugamba	Active
223	54	Female	12	Bugamba	Active
224	0	Male	11	Bugamba	Active
225	8	Female	10	Bugamba	Active
226	1	Male	11	Bugamba	Active
227	1	Male	11	Bugamba	Active
228	32	Female	11	Bugamba	Active
229	0	Male	13	Bugamba	Active
230	76	Male	13	Bugamba	Active
231	5	Male	9	Bugamba	Active
232	1	Male	14	Bugamba	Active
233	0	Male	13	Bugamba	Active
234	20	Male	14	Bugamba	Active
235	3	Female	13	Bugamba	Active
236	1	Female	12	Bugamba	Active
237	11	Female	11	Bugamba	Active
238	7	Male	12	Bugamba	Active
239	42	Female	13	Bugamba	Active
240	1	Female	13	Bugamba	Active
241	0	Female	13	Bugamba	Active
242	11	Female	11	Bugamba	Active
243	0	Female	12	Bugamba	Active
244	3	Female	13	Bugamba	Active
245	0	Male	11	Kiziba	Active
246	4	Female	11	Kiziba	Active
247	4	Female	12	Kiziba	Active
248	0	Female	12	Kiziba	Active
249	0	Female	13	Kiziba	Active
250	0	Female	12	Kiziba	Active
251	0	Male	12	Kiziba	Active
252	0	Male	10	Kiziba	Active
253	0	Female	12	Kiziba	Active
254	3	Male	11	Kiziba	Active
255	0	Male	11	Kiziba	Active
256	0	Female	9	Kiziba	Active
257	0	Female	12	Kiziba	Active
258	0	Female	10	Kiziba	Active
259	2	Female	10	Kiziba	Active
260	2	Male	11	Kiziba	Active
261	0	Female	9	Kiziba	Active
262	1	Male	11	Kiziba	Active
263	0	Male	9	Kiziba	Active
264	4	Female	11	Kiziba	Active
265	0	Male	11	Kiziba	Active
266	2	Male	11	Kiziba	Active
267	0	Male	10	Kiziba	Active
268	3	Male	12	Kiziba	Active
269	0	Male	11	Kiziba	Active
270	85	Male	10	Kiziba	Active
271	1	Male	10	Kiziba	Active
272	8	Male	12	Kiziba	Active
273	15	Female	10	Kiziba	Active
274	0	Male	11	Kiziba	Active
275	48	Female	10	Kiziba	Active
276	69	Male	12	Kiziba	Active
277	0	Male	10	Kiziba	Active
278	0	Female	11	Kiziba	Active
279	36	Male	10	Kiziba	Active
280	0	Male	10	Kiziba	Active
281	0	Male	10	Kiziba	Active
282	23	Female	11	Kiziba	Active
283	0	Male	10	Kiziba	Active
284	0	Male	12	Kiziba	Active
285	0	Male	12	Kiziba	Active
286	0	Male	10	Kiziba	Active
287	6	Female	10	Kiziba	Active
288	0	Male	11	Kiziba	Active
289	0	Male	12	Kiziba	Active
290	0	Male	11	Kiziba	Active
291	0	Male	10	Kiziba	Active
292	0	Male	10	Kiziba	Active
293	0	Male	12	Kiziba	Active
294	0	Female	13	Kiziba	Active
295	2	Male	11	Kiziba	Active
296	0	Male	13	Kiziba	Active
297	0	Female	12	Kiziba	Active
298	0	Female	10	Kiziba	Active
299	0	Male	10	Kiziba	Active
300	0	Female	13	Mtanga	Active
301	0	Male	10	Mtanga	Active
302	0	Male	12	Mtanga	Active
303	6	Female	10	Mtanga	Active
304	0	Female	14	Mtanga	Active
305	0	Male	11	Mtanga	Active
306	0	Male	11	Mtanga	Active
307	0	Male	9	Mtanga	Active
308	0	Female	10	Mtanga	Active
309	0	Female	11	Mtanga	Active
310	0	Female	9	Mtanga	Active
311	0	Female	10	Mtanga	Active
312	1	Male	10	Mtanga	Active
313	0	Male	11	Mtanga	Active
314	0	Male	11	Mtanga	Active
315	0	Female	11	Mtanga	Active
316	0	Male	15	Mtanga	Active
317	0	Female	10	Mtanga	Active
318	0	Female	11	Mtanga	Active
319	0	Male	10	Mtanga	Active
320	0	Male	12	Mtanga	Active
321	0	Male	12	Mtanga	Active
322	0	Female	10	Mtanga	Active
323	0	Female	10	Mtanga	Active
324	0	Female	11	Mtanga	Active
325	1	Female	10	Mtanga	Active
326	0	Male	12	Mtanga	Active
327	0	Male	10	Mtanga	Active
328	0	Male	10	Mtanga	Active
329	0	Female	10	Mtanga	Active
330	0	Female	10	Mtanga	Active
331	0	Female	11	Mtanga	Active
332	0	Female	12	Mtanga	Active
333	0	Female	9	Mtanga	Active
334	0	Female	12	Mtanga	Active
335	1	Female	11	Mtanga	Active
336	0	Male	12	Mtanga	Active
337	15	Female	9	Mtanga	Active
338	0	Female	9	Mtanga	Active
339	26	Female	9	Mtanga	Active
